# Supplementary material for: Combined Strategies for Improving Aflatoxin B1 Degradation Ability and Yield of a Bacillus licheniformis CotA-Laccase
Source: Int J Mol Sci. 2024 Jun 12;25(12):6455. doi: 10.3390/ijms25126455 (PMC11203865; doi:10.3390/ijms25126455)
Supplement: Supplementary file 1 [file ijms-25-06455-s001.zip]

Archive with 1 entries (1 files):
- ijms-3055269-Supplementary.pdf
